# Supplementary material for: Evolution of C2H2-zinc finger genes and subfamilies in mammals: Species-specific duplication and loss of clusters, genes and effector domains
Source: BMC Evol Biol. 2008 Jun 18;8:176. doi: 10.1186/1471-2148-8-176 (PMC2443715; doi:10.1186/1471-2148-8-176)
Supplement: Additional File 1 — Supplementary Table 1. Catalog of human C2H2-ZNF genes. The table lists the comprehensive catalogue of the 718 C2H2-ZNF genes in the human genome (21 pages) [file 1471-2148-8-176-S1.xls]

## Sheet: Sheet1
Additional File 3: Supplementary Table 1
Comprehensive catalogue of the 718 C2H2-ZNF genes in the human genome.
Chr1	Position2	Cluster3	Pseudo4	Name5	Description6	Domain7	F8	O9	L10	Start11	Stop12
1	1p36.3	-		HKR3	GLI-Kruppel family member HKR3	BTB	11	+	688	6562698	6571926
1	1p36.21	-		PRDM2	Retinoblastoma protein interacting ZNF	SET	7	+	1718	13903937	14024162
1	1p36.2-p36.1	-		ZBTB17	Zinc finger and BTB domain containing 17	BTB	13	-	803	16140951	16175101
1	1p36	-		ZNF436	Zinc finger protein 436	KRAB	12	-	470	23559055	23567466
1	1p36.11	1.1a		ZNF593	Zinc finger protein 593	-	1	+	116	26361096	26369951
1	1p36.11	1.1b		ZNF683	Zinc finger protein 683	-	4	-	509	26560712	26571853
1	1p35.1	-		ZBTB8	Zinc finger and BTB domain containing 8	BTB	2	+	512	32777359	32844129
1	1p34.3	-		ZNF31	Zinc finger protein 31(KOX 29)	SCAN	10	+	977	33710846	33734582
1	1p34.2	1.2a		ZNF643	Zinc finger protein 643	KRAB	9	+	432	40688366	40701939
1	1p34.2	1.2b		ZNF642	Zinc finger protein 642	KRAB	9	+	505	40715889	40734602
1	1p34.2	1.2c		ZNF684	Zinc finger protein 684	KRAB	8	+	378	40769820	40786425
1	1p34.2	-		ZNF691	Zinc finger protein 691	-	7	+	284	43084867	43090735
1	1p34.1	1.3a		ZNF393	Zinc finger protein 393	-	3	+	389	44357109	44373399
1	1p34.1	1.3b	Ψ	LOC128208	similar to dJ675G8.1 (novel zinc finger protein)	-	-	-	-	45272586	45686366
1	1p32.3	-		GLIS1	GLIS family zinc finger 1	-	5	-	620	53744494	53972465
1	1p22.2	-		ZNF644	Zinc finger protein 644	-	3	-	1327	91153443	91260259
1	1p22	-		GFI1	Zinc finger protein Gfi-1	-	6	-	422	92712909	92725021
1	1q22	-		ZBTB7B	Zinc finger protein and BTB domain 7B	BTB	4	+	539	153253548	153256078
1	1q25.1	-	Ψ	ZBTB37	Zinc finger and BTB domain containing 37	BTB	-	+	361	172104155	172109404
1	1q25.3	-		ZNF648	Zinc finger protein 648	-	10	-	568	180290328	180297470
1	1q31.1	-	Ψ	LOC441918	similar to Zinc finger protein 132	-	-	+	-	183273244	183280109
1	1q31.2	-	Ψ	LOC391146	similar to zinc finger protein 101	-	-	-	-	189694321	189695464
1	1q31.3	-		ZBTB41	Zinc finger and BTB domain containing 41	BTB	14	-	909	195389437	195436295
1	1q32.1	-		ZNF281	Zinc finger protein 281	-	4	-	895	198642043	198645789
1	1q42.13	1.4a		ZNF678	Zinc finger protein 678	-	15	+	525	225817867	225910754
1	1q42.13	1.4b		Gm127	Similar to zinc finger protein ZFP	KRAB	7	-	714	225951873	225961023
1	1q43	-		LOC441927	similar to zinc finger protein 532	-	2	-	179	240540626	240546819
1	1q44-qter	-		ZNF238	Zinc finger protein 238	BTB	4	+	531	242281208	242287401
1	1q44	1.5a	Ψ	ZNF695	Zinc finger protein 695	KRAB	-	-	133	245175487	245237946
1	1q44	1.5b		ZNF670	Zinc finger protein 670	KRAB	9	-	389	245266710	245308692
1	1q44	1.5c		ZNF669	Zinc finger protein 669	KRAB	9	-	464	245329916	245334251
1	1q44	1.5d		ZNF124	Zinc finger protein 124 (HZF-16)	KRAB	7	-	289	245385826	245401941
1	1q44	1.5e		LOC729806	similar to Zinc finger protein 492	KRAB	10	-	741	245419499	245430449
1	1q44	1.5f		ZNF496	Zinc finger protein 496	SCAN-KRAB	5	-	249	245530245	245561668
1	1q44	1.6a		ZNF672	Zinc finger protein 672	-	13	+	452	247099153	247110337
1	1q44	1.6b		ZNF692	Zinc finger protein 692	-	5	-	519	247110828	247119894
2	2p25	-		KLF11	Kruppel-like factor 11	-	3	+	512	10101133	10112414
2	2p23.3	2.1a		ZNF513	Zinc finger protein 513	-	7	-	541	27453606	27457097
2	2p23.3	2.1b		ZNF512	Zinc finger protein 512	-	2	+	567	27659397	27699467
2	2p16.1	-		BCL11A	B-cell CLL/lymphoma 11A(zinc finger protein)	-	3	-	779	60531806	60634137
2	2p13.2-p13.1	-	Ψ	ZNF638	Zinc finger protein 638	-	-	+	-	71412397	71515697
2	2p13	-		EGR4	Early growth response 4	-	3	-	486	73371570	73374118
2	2q11.1	2.2a		ZNF514	Zinc finger protein 514	KRAB	7	-	400	95177127	95188990
2	2q11.2	2.2b		ZNF2	Zinc finger protein 2(A1-5)	KRAB	9	+	425	95194910	95213792
2	2q11.1	2.2c		LOC344065	Similar to zinc finger protein 135	-	10	+	524	95236998	95245078
2	2q13	2.3a	Ψ	LOC343938	Similar to zinc finger protein532	-	-	+	-	110109590	110125737
2	2q13	2.3b	Ψ	LOC442041	Similar to zinc finger protein 532	-	-	-	-	110552807	110569031
2	2q14	-		GLI2	GLI-Kruppel family member GLI2	-	4	+	1258	121266327	121466321
2	2q21.2	-		LOC442049	Similar to zinc finger protein 285	KRAB	8	+	653	144834358	144972846
2	2q31.2-q31.3	-		ZNF533	Zinc finger protein 533	-	4	-	471	180014954	180434312
2	2q32	-		KLF7	Kruppel-like factor 7	-	3	-	302	207653774	207738859
2	2q34-q35	-		ZNF142	Zinc finger protein 142	-	18	-	1524	219210883	219232599
2	2q34	-		ZNFN1A2	Zinc finger protein , subfamily 1A, 2(Helios)	-	4	-	526	213579589	213723303
3	3p24.3	-		LOC389099	Similar to zinc finger protein 533	-	1	-	145	22150080	22186054
3	3p22.1	3.1a		ZNF619	Zinc finger protein 619	-	10	+	371	40493641	40504881
3	3p22.1	3.1b		ZNF620	Zinc finger protein 620	KRAB	8	+	422	40522534	40534042
3	3p22.1	3.1c		ZNF621	Zinc finger protein 621	KRAB	7	+	439	40541508	40556047
3	3p22.1	3.2a		ZNF651	Zinc finger protein 651	-	8	+	371	42675878	42684076
3	3p22.1	3.2b		ZNF662	Zinc finger protein 662	KRAB	8	+	426	42922406	42934136
3	3p22.1	3.2c	Ψ	LOC339903	Similar to zinc finger protein 621	KRAB	-	+	128	42953061	42959288
3	3p21.32	3.3a		ZNF445	Zinc finger protein 445	SCAN-KRAB	14	-	1031	44457410	44494166
3	3p21.32	3.3b		LOC285346	Similar to zinc finger protein ZFP1	KRAB	12	-	544	44512201	44516816
3	3p22.3-p21.1	3.3c		ZNF167	Zinc finger protein 167	SCAN-KRAB	13	+	754	44571717	44599979
3	3p21.32	3.3d		ZNF660	Zinc finger protein 660	-	10	+	331	44601460	44612561
3	3p21	3.3e		ZNF197	Zinc finger protein 197	SCAN-KRAB	22	+	1029	44641515	44664967
3	3p22-p21	3.3f		ZNF35	Zinc finger protein 35	-	11	+	519	44665259	44677280
3	3p21.31	3.3g		ZNF502	Zinc finger protein 502	-	14	+	544	44729142	44740327
3	3p21.31	3.3h		ZNF501	Zinc finger protein 501	-	9	+	262	44746128	44753579
3	3p21	-		ZNF589	Zinc finger protein 589	KRAB	4	+	421	48257649	48287484
3	3p14.2	-		ZNF312	Zinc finger protein 312	-	6	-	459	62330399	62334061
3	3p12.3	-		ZNF717	Zinc finger protein 717	KRAB	19	-	907	75841490	75917386
3	3p11.1	-		ZNF654	Zinc finger protein 654	-	1	+	299	88271165	88273912
3	3q12.3	-		ZBTB11	Zinc finger and BTB domain containing 11	BTB	12	-	1053	102850978	102878607
3	3p12-qter	3.4a		ZNF80	Zinc finger protein 80	-	7	-	273	115436168	115439115
3	3q13.2	3.4b		ZBTB20	Zinc finger and BTB domain containing 20	BTB	5	-	668	115540207	116348817
3	3q21	-		ZNF148	Zinc finger protein 148	-	4	-	794	126433609	126576781
3	3q13-q21	-		KLF15	Kruppel-like factor 15	-	3	-	416	127544168	127558926
3	3q24	3.5a		ZIC4	Zic family member 4	-	4	-	334	148586527	148607097
3	3q24	3.5b		ZIC1	Zic family member 1	-	4	+	447	148609871	148617196
3	3q26.32	3.6a		ZNF639	Zinc finger protein 639	-	5	+	485	180524245	180536014
3	3q26.3-q27	3.6b		WIG1	P53 target zinc finger protein	-	2	-	288	180224196	180272278
3	3q27	-		BCL6	Zinc finger protein 51	BTB	6	-	706	188921859	188946169
3	3q29	-	Ψ	LOC285388	Similar to zinc finger protein 161	-	-	-	-	194355947	194357460
4	4p16.3	4.1a		ZNF595	Zinc finger protein 595	KRAB	18	+	648	43227	78099
4	4p16.3	4.1b		MGC26356	Similar to zinc finger protein 595	-	6	+	274	196418	239748
4	4p16.3	4.1c	Ψ	LOC654254	Similar to zinc finger protein 595	-	-	-	-	252840	301265
4	4p16.3	4.1d		ZNF141	Zinc finger protein 141	KRAB	11	+	474	321617	359047
4	4p16.3	-		ZNF509	Zinc finger protein 509	BTB	7	+	765	4342879	4374410
4	4p16.1	-		LOC441007	Similar to zinc finger protein 596	KRAB	-	-	178	9048008	9087407
4	4p14-p15.1	-		KLF3	Kruppel-like factor 3	-	3	+	345	38342212	38376796
4	4q12	-		REST	RE1-silencing transcription factor	-	6	+	1097	57468799	57493097
4	4q31.1-q31.2	-		ZNF330	Zinc finger protein 330	-	-	+	320	142361547	142375301
4	4q35.2	-		Zfp42	Zinc finger protein 42	-	3	+	310	189153919	189163193
5	5p15.33	-		ZFP62	Zinc finger protein 62 homolog	-	16	-	498	12667	25741
5	5p15.1	-		ZNF622	Zinc finger protein 622	-	-	-	477	16504628	16518894
5	5p13.3	-		ZFR	Zinc finger RNA binding protein	-	-	-	1074	32390213	32480601
5	5p12	-	Ψ	LOC442134	similar to zinc finger protein 35	-	-	-	-	42460563	42504182
5	5p11-p12	-		ZNF131	Zinc finger protein 131	-	4	+	510	43157399	43211593
5	5q13.2	-		ZNF366	Zinc finger protein 366	-	11	-	744	71774990	71839005
5	5q35.3	-		EGR1	Zinc finger protein 225	-	3	+	543	137829080	137832903
5	5q33.1	-		ZNF300	Zinc finger protein 300	KRAB	12	-	604	150254157	150264584
5	5q35.2	-		ZNF346	Zinc finger protein 346	-	4	+	294	176382303	176426364
5	5q35.3	5.1a		ZNF354A	Zinc finger protein 354A	KRAB	13	-	605	178071128	178090309
5	5q35.3	5.1b		ZNF354B	Zinc finger protein 354B	KRAB	13	+	612	178219607	178244021
5	5q35.3	5.1c		ZFP2	Zinc finger protein 2 homolog	-	13	+	461	178255522	178292816
5	5q35.3	5.1d		ZNF454	Zinc finger protein 454	KRAB	12	+	522	178300830	178326040
5	5q35.3	5.1e		DKFZp686E2433	similar to hypothetical protein 9630041N07	KRAB	13	+	685	178383412	178394655
5	5q35.2	5.1f		ZNF354C	Zinc finger protein 354C	KRAB	11	+	554	178420213	178440301
6	6p22.1	-		ZNF322A	Zinc finger protein 322A	-	11	-	402	26744497	26767741
6	6p21.3	-	Ψ	ZNF204	Zinc finger protein 204	-	-	-	-	27433581	27447283
6	6p22.1	6.1a		LOC346157	Similar to dJ153G14.3 (novel C2H2 type ZNF)	-	9	+	407	27474095	27477205
6	6p21.3	6.1b		ZNF184	Zinc finger protein 184	KRAB	19	-	751	27526506	27548858
6	6p21.3	6.2a		ZNF165	Zinc finger protein 165	SCAN	6	+	485	28154551	28165320
6	6p22.1	6.2b		ZNF435	Zinc finger protein 435	SCAN	4	+	348	28200366	28205836
6	6p21.3	6.2c		ZNF192	Zinc finger protein 192	SCAN-KRAB	9	+	578	28217695	28233215
6	6p22.1	6.2d	Ψ	LOC222701	Similar to zinc finger protein 192	-	-	+	269	28237530	28245348
6	6p21.3	6.2e		ZNF193	Zinc finger protein 193	SCAN	5	+	394	28301049	28309239
6	6p21.33-p21.31	6.2f		ZNF307	Zinc finger protein 307	SCAN-KRAB	7	-	545	28320469	28327981
6	6p21.31	6.2g		ZNF187	Zinc finger protein 187	-	8	+	325	28342872	28353960
6	6p21.31	6.2h		ZNF323	Zinc finger protein 323	SCAN	6	-	406	28400493	28429951
6	6p22.1	6.2i		ZNF306	Zinc finger protein 306	SCAN	7	+	538	28425738	28442503
6	6p22.2-p21.3	6.2j		ZNF305	Zinc finger protein 305	SCAN	11	-	604	28454973	28475487
6	6p22.1	6.2k	Ψ	ZNF452	Zinc finger protein 452	SCAN	-	-	1325	28647386	28663091
6	6p22.1	6.2l		ZNF311	Zinc finger protein 311	KRAB	14	-	574	29070573	29081016
6	6p22.1	-		ZFP57	Zinc finger protein 57 homolog	KRAB	7	-	508	29748239	29756866
6	6p21.33	-		ZBTB12	Zinc finger and BTB domain containing 12	BTB	3	-	459	31975373	31977748
6	6p21.3	6.3a		ZNF297	Zinc finger protein 297	BTB	2	-	634	33390173	33393472
6	6p21.32	6.3b		ZBTB9	Zinc finger and BTB domain containing 9	BTB	1	+	473	33530334	33533299
6	6p21.3-p21.2	-		ZNF76	Zinc finger protein 76	-	7	+	570	35335488	35371738
6	6pter-p12.1	-		ZNF318	Zinc finger protein 318	-	-	-	2099	43411786	43445159
6	6p12.1	-		ZNF451	Zinc finger protein 451	-	5	+	1013	57019470	57143057
6	6q15	-		ZNF292	Zinc finger protein 292	-	11	+	2895	87921986	88030633
6	6q21	-	Ψ	LOC442240	similar to zinc finger protein 259	-	-	-	-	109213585	109214949
6	6q21	-		ZBTB24	Zinc finger and BTB domain containing 24 (ZNF450)	BTB	8	-	697	109890412	109911133
6	6q25	-		PLAG1	Zinc finger protein PLAGL1	-	7	-	463	144303132	144371236
6	6q25.1	-		ZBTB2	Zinc finger and BTB domain containing 2	BTB	3	-	514	151777365	151804791
7	7p22.1	-		LOC441192	Similar to zinc finger protein 16	-	2	-	385	4934111	4957467
7	7p22.1	7.1a		LOC441193	Similar to zinc finger protein 469	-	-	-	303	5426140	5428044
7	7p22.1	7.1b		ZNF815	Zinc finger protein 815	KRAB	3	+	517	5829273	5853913
7	7p22.1	7.2a		DKFZp434J1015	hypothetical protein DKFZp434J1015	-	5	+	563	6428035	6437162
7	7p22.1	7.2b		DKFZp547K054	hypothetical protein DKFZp547K054	KRAB	15	+	1393	6435920	6467482
7	7p22.1	7.2c	Ψ	LOC442283	Similar to zinc finger protein 11b	-	-	+	-	6700537	6713023
7	7p22.1	7.2d		ZNF325	Zinc finger protein 325 (ZNF12)	KRAB	15	-	697	6696844	6713094
7	7p13	-		GLI3	GLI-kruppel family member GLI3	-	5	-	1580	41970196	42241712
7	7p13-p11.1	-		ZNFN1A1	Zinc finger protein, subfamily 1A, 1	-	4	+	519	50411724	50438053
7	7p11.2	-		ZNF713	Zinc finger protein 713	KRAB	6	+	430	55754540	55782642
7	7p11.2	7.3a		LOC442311	Similar to zinc finger protein 43	-	12	+	392	56308323	56309501
7	7p11.2	7.3b	Ψ	LOC222032	Similar to zinc finger protein 208	-	-	-	-	56661026	56708371
7	7p11.2	7.3c		ZNF479	Zinc finger protein 479	KRAB	10	-	878	57191263	57211513
7	7p11.2-p11.1	7.3d	Ψ	LOC340223	Similar to zinc finger protein 479	-	-	-	-	57320482	57343922
7	7p11.1	7.3e		ZNF716	Zinc finger protein 716	KRAB	12	+	495	57501998	57533597
7	7q11.21	7.4a		ZNF679	Zinc finger protein 679	KRAB	9	+	411	63346841	63364744
7	7q11.21	7.4b		LOC728927	Similar to zinc finger protein 92	KRAB	9	+	438	63429463	63446960
7	7q11.21	7.4c		ZNF680	Zinc finger protein 680	KRAB	12	-	530	63617697	63660923
7	7q11.2	7.4d		ZFD25	Zinc finger protein (ZFD25) (ZNF588)	-	24	+	783	63763946	63808839
7	7q11.21-q11.23	7.4e		ZNF138	Zinc finger protein 138	-	6	+	262	63892241	63931140
7	7q11.21	7.4f		ZNF273	Zinc finger protein 273	KRAB	13	+	504	64001101	64028773
7	7q11.2	7.4g		ZNF117	Zinc finger protein 117	KRAB	9	-	383	64075795	64088849
7	7q11.21	7.4h		H-plK	Kruppel-related zinc finger protein	-	13	-	483	64089025	64090719
7	7q11.21	7.4i		ZNF92	Zinc finger protein 92	KRAB	14	+	586	64476203	64503433
7	7q22.1	7.5a		ZNF789	Zinc finger protein 789	KRAB	8	+	425	98908451	98923153
7	7q22.1	7.5b		ZNF394	Zinc finger protein 394	SCAN-KRAB	7	-	561	98928790	98935813
7	7q22	7.5c		ZFP95	Zinc finger protein 95 homolog (mouse)	SCAN-KRAB	13	+	839	98940232	98969380
7	7q22.1	7.5d		ZNF655	Zinc finger protein 655	-	6	+	491	98993981	99012012
7	7q22.1	7.5e		ZNF498	Zinc finger protein 498	-	7	+	544	99052507	99067976
7	7q21.3-q22.1	7.5f		ZKSCAN1	Zinc finger protein 36	KRAB	6	+	563	99451155	99473339
7	7q22.1	7.5g		ZNF38	Zinc finger protein 38	KRAB	8	+	473	99485353	99500599
7	7q22.1	7.5h		ZNF3	Zinc finger protein 3	KRAB	8	-	410	99517266	99499406
7	7q22.1	7.6a		LOC643641	Hypothetical protein LOC643641	KRAB-KRAB	-	+	1163	99500406	99500106
7	7q22.1	7.6b		LOC649746	Hypothetical protein LOC649746	KRAB	3	+	345	99800106	99801106
7	7q22.1	7.6c		LOC567641	Hypothetical protein LOC567641	KRAB	4	+	267	100001106	100003106
7	7q31.1	-		ZNF277	Zinc finger protein (C2H2 type) 277	-	2	+	438	111633879	111770320
7	7q31.32	-		FEZF1	Zinc finger protein FEZ	-	5	-	471	121729287	121731835
7	7q36.1	7.7a		ZNF786	Zinc finger protein 786	KRAB	15	-	782	148397513	148418720
7	7q36.1	7.7b		ZNF425	Zinc finger protein 425	KRAB	19	-	752	148430809	148454311
7	7q36.1	7.7c		ZNF398	Zinc finger protein 398	KRAB	8	+	642	148454441	148511052
7	7q36.1	7.7d		ZNF282	Zinc finger protein 282	KRAB	5	+	671	148553199	148554267
7	7q36.1	7.7e		ZNF212	Zinc finger protein 212	KRAB	4	+	495	148567707	148583630
7	7q36.1	7.7f		ZNF783	Zinc finger protein 783	KRAB	4	+	546	148590195	148625325
7	7q36.1	7.7g		ZNF777	Zinc finger protein 777	KRAB	9	-	831	148759394	148783306
7	7q36.1	7.7h		ZNF746	Zinc finger protein 746	KRAB	4	-	644	148800818	148825727
7	7q36.1	7.7i		ZNF767	Zinc finger protein 767	-	12	-	595	148875178	148952751
7	7q36.1	7.7j		ZNF467	Zinc finger protein 467	-	12	-	595	149092385	149101228
8	8p23.3	-		ZNF596	Zinc finger protein 596	KRAB	11	+	504	172382	187339
8	8p23.1	-		LOC283202	Similar to zinc finger protein 75	KRAB	-	-	178	7188906	7226546
8	8p23.1	-		ZNF705B	Zinc finger protein 705B	KRAB	-	+	300	7821316	7856224
8	8p23.1	8.1a	Ψ	ZNF705C	Zinc finger protein 705C	-	-	+	-	12237465	12263633
8	8p23.1	8.1b		LOC441341	Similar to zinc finger protein 10	-	-	+	301	12214635	12261425
8	8p21.1	-		ZNF395	Zinc finger protein 395	-	1	-	513	28259021	28299896
8	8q11.1	-	Ψ	LOC392215	Similar to zinc finger protein 92	-	-	+	-	47815662	47816648
8	8q21.11	-		ZFHX4	Zinc finger homeodomain 4	HOMEO-4	7	+	3571	77778835	77940711
8	8q13-q21.1	-		ZBTB10	Zinc finger and BTB domain containing 10	BTB	2	+	847	81561003	81595322
8	8q22.2	-		LOC442392	Similar to zinc finger protein 317	-	3	+	293	94576479	94728501
8	8q22.2	-		KLF10	Kruppel-like factor 10	-	3	-	480	103730188	103737128
8	8q23	-		ZFPM2	zinc finger protein, multitype 2	-	2	+	1151	106400323	106885943
8	8q24.12	-		TRPS1	Zinc finger transcription factor TRPS1	-	1	-	1281	116489900	116750402
8	8q24.12	-	Ψ	LOC392264	Similar to zinc finger protein 532	-	-	-	-	120561696	120612050
8	8q24.13	8.2a		ZHX2	Zinc fingers and homeoboxes 2	HOMEO-3	1	+	837	123863082	124055936
8	8q24.13	8.2b		ZHX1	Zinc fingers and homeoboxes 1	HOMEO-4	1	-	873	124329877	124355728
8	8q24.13	-		ZNF572	Zinc finger protein 572	-	12	+	529	126054733	126060809
8	8q24.22	-		ZNF406	Zinc finger protein 406	-	13	-	1243	135559213	135794463
8	8q24.3	8.3a		ZFP41	Zinc finger protein 41 homolog	-	4	+	198	144400484	144416250
8	8q24.3	8.3b		GLI4	GLI-Kruppel family member GLI4	-	7	+	376	144420982	144430476
8	8q24.3	8.3c		ZNF696	Zinc finger protein 696	-	9	+	374	144444971	144451539
8	8q24.3	8.3d		ZNF623	Zinc finger protein 623	-	13	+	536	144802973	144809731
8	8q24.3	8.3e		ZNF707	Zinc finger protein 707	KRAB	7	+	369	144838650	144849515
8	8q24.3	8.4a		ZNF251	Zinc finger protein 251	-	7	-	293	145948140	145952607
8	8q24.3	8.4b		ZNF34	Zinc finger protein 34	KRAB	12	-	549	145969309	145981498
8	8q24.3	8.4c		ZNF517	Zinc finger protein 517	KRAB	10	+	492	145995065	146006265
8	8q24	8.4d		ZNF7	Zinc finger protein 7	KRAB	14	+	686	146023807	146039409
8	8q24.3	8.4e		ZNF647	Zinc finger protein 647 (ZNF250)	KRAB	13	-	560	146077337	146097632
8	8q24.3	8.4f		ZNF16	Zinc finger protein 16	-	17	-	682	146126548	146147078
8	8q24.3	8.4g		LOC642914	Similar to zinc finger protein 135	KRAB	10	-	335	146172603	146196311
9	9p24.2	-		GLIS3	GLIS family zinc finger 3	-	6	-	775	3817676	4142183
9	9p13.1	-	Ψ	LOC653501	Similar to zinc finger protein 658	-	-	-	-	39433814	39354471
9	9p13.2	-		ZBTB5	Zinc finger and BTB domain containing 5	BTB	2	-	677	37428111	37455396
9	9p12	-		ZNF658	Zinc finger protein 658	KRAB	21	-	1059	40761412	40782063
9	9p12	-		ZNF658B	Zinc finger protein 658B	-	21	-	819	41578833	41582207
9	9q22.31	-		ZNF484	Zinc finger protein 484	KRAB	18	-	816	94648172	94680111
9	9q22.32	-		ZNF169	Zinc finger protein 169	KRAB	13	+	603	96080861	96103545
9	9q22.32	9.1a		ZNF367	Zinc finger protein 367	-	2	-	350	98190057	98220490
9	9q22.33	9.1b		ZNF510	Zinc finger protein 510	KRAB	10	-	683	98557968	98580149
9	9q22.33	9.1c		ZNF782	Zinc finger protein 782	KRAB	14	-	699	98619094	98656210
9	9q22.33	9.1d		ZNF322B	Zinc finger protein 322B	-	11	-	402	98999358	99001731
9	9q22-q31	-		ZNF189	Zinc finger protein 189	KRAB	16	+	626	103200984	103212763
9	9q31.2	9.2a		ZNF462	Zinc finger protein 462	-	9	+	2506	108665199	108813628
9	9q31	9.2b		KLF4	Kruppel-like factor 4	-	3	-	470	109286956	109291576
9	9q31.3	-		ZNF483	Zinc finger protein 483	SCAN-KRAB	-	+	256	113327260	113379945
9	9q32	9.3a		LOC169834	hypothetical protein LOC169834	-	13	-	530	114799221	114814293
9	9q32	9.3b		ZFP37	Zinc finger protein 37 homolog (mouse)	KRAB	12	-	630	114843995	114858817
9	9q32	-		ZNF618	Zinc finger protein 618	-	4	+	861	115678380	115852293
9	9q33.2	9.4a		ZNF482	Zinc finger protein 482	BTB	4	-	424	124710150	124715430
9	9q33.2	9.4b		ZBTB26	Zinc finger and BTB domain containing 26	BTB	4	-	441	124720199	124733600
9	9q33-q34	-		ZNF297B	Zinc finger protein 297B	BTB	3	+	467	128607182	128637318
9	9q34	-		ZNF79	Zinc finger protein 79	KRAB	11	+	498	128662244	128687979
9	9	-		ZBTB34	Zinc finger and BTB domain containing 34	BTB	3	+	532	129226482	129247471
10	10p15	-		KLF6	Kruppel- like factor 6	-	3	-	283	3808188	3817455
10	10p11.2	10.1a		ZNF248	Zinc finger protein 248	KRAB	8	-	579	38157905	38186492
10	10p11	10.1b	Ψ	BA775A3.1	KRAB box zinc finger pseudogene	-	-	+	-	38212553	38213031
10	10p11	10.1c	Ψ	BA393J16.4	Zinc finger pseudogene	-	-	+	-	38223526	38225869
10	10p11.21	10.1d		ZNF25	Zinc finger protein 25	KRAB	12	-	456	38278801	38300744
10	10p11.2	10.1e		ZNF33A	Zinc finger protein 33a	KRAB	16	+	810	38341276	38388310
10	10p11.2	10.1f		ZNF37A	Zinc finger protein 37a	KRAB	12	+	561	38423281	38452286
10	10q11.21	10.2a		LOC401642	Similar to zinc finger protein 91	-	16	-	597	42151534	42172713
10	10q11.21	10.2b		ZNF37B	Zinc finger protein 37b	KRAB	8	-	525	42367418	42368286
10	10q11.2	10.2c		ZNF11B	Zinc finger protein 11b	KRAB	16	-	778	42404561	42453998
10	10q11.21	10.3a		ZNF487	Zinc finger protein 487	KRAB	3	+	421	43252288	43298636
10	10q11.22-q11.23	10.3b		ZNF239	Zinc finger protein 239	-	9	-	458	43371801	43383913
10	10q11.21	10.3c		ZNF485	Zinc finger protein 485	KRAB	11	+	402	43421881	43433358
10	10q22-q25	10.3d		ZNF32	Zinc finger protein 32	-	7	-	273	43459313	43464332
10	10q11	-		ZNF22	Zinc finger protein 22	-	5	+	224	44815928	44820780
10	10q11.22	-		ZNF488	Zinc finger protein 488	-	2	+	340	47975095	47993872
10	10q21.2	-		ZNF365	Zinc finger protein 365	-	-	+	462	63803957	64101777
10	10q22.2	-		ZNF503	Zinc finger protein 503	-	1	-	646	76827915	76831431
10	10q22.3	-	Ψ	LOC399783	Similar to zinc finger protein 532	-	-	+	-	79149361	79164538
10	10q24.1	-		ZNF518	Zinc finger protein 518	-	4	+	1483	97879494	97912480
10	10q26	-		ZNFN1A5	zinc finger protein, subfamily 1A, 5	-	4	-	420	124741955	124758311
10	10q26.3	-		ZNF511	zinc finger protein 511	-	3	+	252	134972413	134976656
11	11p15.5	-		ZNF195	zinc finger protein 195	KRAB	10	-	557	3336572	3356891
11	11p15.4	11.1a		ZNF215	zinc finger protein 215	SCAN-KRAB	4	+	517	6904230	6935854
11	11p15.4	11.1b		ZNF214	zinc finger protein 214	KRAB	11	-	606	6977125	6998117
11	11p15.4	-		ZNF143	zinc finger protein 143 (clone pHZ-1)	-	7	+	626	9439089	9506188
11	11p14.3	-		LOC341002	similar to dJ568F9.1 (zinc finger protein 133	KRAB	15	+	653	23767378	23768482
11	11p13	-	Ψ	ZNF	Kruppel like zinc finger protein	-	-		-	32365900	32413653
11	11p11.2	-		ZNF408	zinc finger protein 408	-	10	+	720	46678944	46684037
11	11q12	11.2a		ZFP91	zinc finger protein 91 homolog (mouse)	-	4	+	570	58103225	58145091
11	11q12.2	11.2b		ZFP91-CNTF	zinc finger protein 91 homolog (mouse), CNF	-	-	+	529	58103225	58149778
11	11q12.3	-		ZBTB3	zinc finger and BTB domain containing 3	BTB	2	-	574	62275011	62278190
11	11q13.4	-		LOC440053	similar to zinc finger protein 596	KRAB	-	-	178	71196287	71232113
11		-		ZNF75C	Zinc finger protein 75C	-	3		90	77774116	77774385
11	11q23.1	-		ZBTB16	zinc finger and BTB domain containing 16	BTB	9	+	673	113435659	113626608
11	11q23.3	-		ZNF202	zinc finger protein 202	SCAN-KRAB	8	-	648	123100207	123117573
11	11q24.3	-		ZBTB15	BTB(POZ) domain containing 15	BTB	2	+	539	129601789	129689717
12	12p12	-		ZNF384	zinc finger protein 384	-	6	-	516	6645904	6668930
12	12p13.31	-		ZNF705A	Zinc finger protein 705A	KRAB	5	+	300	8216417	8223909
12	12q13	-	Ψ	ZNF75B	zinc finger protein 75b	-	-	-	-	42687843	42690385
12	12q13.11	-		ZNF641	Zinc finger protein 641	KRAB	5	-	438	47022179	47030844
12	12q13.13	-		ZNF385	zinc finger protein 385	-	3	-	366	53049187	53064748
12	12q13	-		ZNFN1A4	zinc finger protein, subfamily 1A, 4	-	4	+	544	54704791	54717887
12	12q13.2-q13.3	-		GLI	Glioma-associated oncogene homolog	-	5	+	1106	56140201	56152312
12	12q24.31	-		ZNF664	Zinc finger protein 664	-	9	+	261	123023623	123065922
12	12q24.33	12.1a		ZNF605	zinc finger protein 605	KRAB	17	-	641	132008120	132042941
12	12q24.33	12.1b		ZNF26	zinc finger protein 26 (KOX 20)	KRAB	13	+	533	132073129	132099226
12	12q24.33	12.1c		ZNF84	zinc finger protein 84 (HPF2)	KRAB	19	+	738	132124239	132146261
12	12q24.32-q24.33	12.1d		ZNF140	Zinc finger protein 140	KRAB	10	+	457	132167110	132194333
12	12q24.33	12.1e		LOC440122	similar to KRAB zinc finger protein 6D	KRAB	6	-	224	132206943	132208683
12	12q24.33	12.1f		ZNF10	zinc finger protein 10 (KOX 1)	KRAB	11	+	573	132217287	132246124
12	12q24.33	12.1g		ZNF268	zinc finger protein 268	-	24	+	947	132268068	132289534
13	13q22.1	13.1a		KLF5	Kruppel like factor 5	-	3	+	457	72531143	72549677
13	13q22	13.1b		KLF12	Kruppel like factor 12	-	3	-	402	73158150	73606043
13	13q32.3	13.2a		ZIC5	Zic family member 5 (odd-paired homolog, Drosophila)	-	4	-	639	99415452	99422179
13	13q32	13.2b		ZIC2	Zic family member 2 (odd-paired homolog, Drosophila)	-	4	+	532	99432320	99437020
13	13q32.1	-		DZIP1	zinc-finger protein DZIP1	-	1	-	780	99600736	99601385
14	14q11.1	-		LOC441666	similar to ZNF43 protein	KRAB	17	-	645	18241488	18260616
14	14q11	-		ZNF219	zinc finger protein 219	-	6	-	722	20628076	20636639
14	14q11.2	14.1a		ZFHX2	Zinc finger homeobox 2	HOMEO-3	4	-	1517	23059904	23065839
14	14q11.2	14.1b		ZNF409	zinc finger protein 409	-	1	-	862	23066981	23090692
14	14q22.1	-	Ψ	ZNF405P	zinc finger protein 405 pseudogene	-	-	-	-	50240463	50241980
14	14q23-q24	14.2a		ZBTB25	Zinc finger and BTB domain containing 25	BTB	2	-	435	64023308	64040307
14	14q23.3	14.2b		ZBTB1	zinc finger and BTB domain containing 1	BTB	2	+	644	64041174	64070161
14	14q24.3	-		ZNF410	zinc finger protein 410	-	5	+	478	73423339	73468556
14	14q32.2	-		BCL11B	B-cell CLL/ zinc finger protein	-	6	-	894	98705377	98807575
14	14q11.1-q12	-		SALL2	Sal-like 2	-	7		1007	21059071	21075177
15	15q12	-		KLF13	Kruppel-like factor 13	-	3	+	288	29406375	29457394
15	15q15.3	-		ZNF690	Zinc finger protein 690	SCAN	6	-	851	41440563	41449400
15	15q22.31	-		ZNF609	Zinc finger protein 609	-	1	+	1411	62578672	62765320
15	15q24	-		ZNF291	Zinc finger protein 291	-	-	-	1399	74427592	74963247
15	15q24	15.1a		BTBD1	BTB (POZ) domain containing 1	BTB	-	-	482	81476179	81527110
15	15q25.2	15.1b		BNC1	Zinc finger protein basonuclein	-	3	-	994	81715659	81744472
15	15q25.2	15.2a		ZFP29	Zinc finger protein 29 (ZSCAN2)	SCAN	14	+	614	82945253	82967951
15	15q25-q26	15.2b		SCAND2	SCAN domain containing protein 2	SCAN	-	+	306	82975695	82985528
15	15q25.3	15.2c		ZNF592	Zinc finger protein 592	-	4	+	1267	83092584	83147530
15	15q26.1	15.3a		LOC390636	Similar to zinc finger protein 495 (pseudo)	-	2	+	133	88280506	88281204
15	15q26.1	15.3b		ZNF710	Zinc finger protein 710	-	11	+	664	88345756	88425029
15	15q26.1	15.3c		ZNF774	Zinc finger protein 774	-	12	+	483	88696546	88705719
16	16p13.3	-		ZNF598	zinc finger protein 598	-	-	-	904	1987769	1999764
16	16p13.3	16.1a		ZNF206	zinc finger protein 206	SCAN	14	-	725	3078896	3082862
16	16p13.3	16.1b		ZNF205	zinc finger protein 205	KRAB	8	+	554	3102607	3110519
16	16p13.3	16.1c		ZNF213	zinc finger protein 213	SCAN-KRAB	5	+	459	3125140	3132806
16	16p13.3	16.1d		ZNF200	zinc finger protein 200	-	5	-	395	3212343	3225410
16	16p13.3	16.1e		ZNF263	zinc finger protein 263	SCAN-KRAB	9	+	683	3273488	3281461
16	16p13.11	16.1f		ZNF75A	Zinc finger protein 75a	KRAB	5	+	296	3295485	3308575
16	16p13.3	16.1g		ZNF434	Zinc finger protein 434	-	6	-	485	3372086	3391026
16	16p13.3	16.1h		ZNF174	zinc finger protein 174	SCAN	3	+	407	3391245	3399365
16	16p13.3	16.1i		ZNF597	zinc finger protein 597	-	7	-	424	3426111	3433491
16	16p13.3	16.2a		GLIS2	GLIS family zinc finger 2	-	4	+	524	4322226	4327803
16	16p13.3	16.2b		ZNF500	zinc finger protein 500	SCAN	5	-	480	4740816	4757167
16	16p12.1	-		ZNF694	Zinc finger protein 694	SCAN-KRAB	6	-	967	25154823	25176343
16	16p11.2	16.3a		ZNF553	zinc finger protein 553	-	12	+	618	30314558	30318216
16	16p11.2	16.3b		ZNF768	Zinc finger protein 768	-	10	-	520	30442826	30445411
16	16p11.2	16.3c		ZNF747	Zinc finger protein 747	KRAB	-	-	191	30450280	30453695
16	16p11.2	16.3d		ZNF764	Zinc finger protein 764	KRAB	7	-	408	30472586	30477085
16	16p11.2	16.3e		ZNF688	Zinc finger protein 688	KRAB	2	-	276	30488508	30491229
16	16p11.2	16.3f		ZNF785	Zinc finger protein 785	KRAB	7	-	405	30499495	30504511
16	16p11.2	16.3g		ZNF689	Zinc finger protein HIT-39 (ZNF689)	KRAB	11	-	500	30522187	30529183
16	16p11.2	16.3h		ZNF629	zinc finger protein 629	-	19	-	1056	30697271	30706024
16	16p11.2	16.3i		ZNF668	Zinc finger protein 668	-	16	-	619	30979672	30993005
16	16p11.2	16.3j		ZNF646	Zinc finger protein 646	-	29	+	1832	30993269	31002334
16	16p11.2	16.4a		LOC342426	similar to zinc finger protein 267	-	13	-	580	31520510	31522350
16	16p11.2	16.4b		ZNF267	zinc finger protein 267	KRAB	14	+	743	31632096	31680365
16	16q12	-		ZNF423	zinc finger protein 423	-	23	-	1284	48082022	48418419
16	16q13	-		ZNF319	zinc finger protein 319	-	15	-	582	56586074	56591263
16	16q22	16.5a		ZNF23	Zinc finger protein 23 (KOX 16)	KRAB	17	-	643	70039000	70053618
16	16q22	16.5b		ZNF19	Zinc finger protein 19 (KOX 12)	KRAB	10	-	458	70065563	70080742
16	16q22.3	-		ZFP1	zinc finger protein 1 homolog (mouse)	-	8	+	352	73739926	73763486
16	16q24	16.6a		ZNF469	zinc finger protein 469	-	3	+	3446	87021380	87034666
16	16q24.2	16.6b		ZFPM1	zinc finger protein, multitype 1	-	2	+	1004	87047226	87128890
16	16q24.3	-		ZFP276	ZNF276 homolog (mouse)	-	4	+	539	88314934	88333811
17	17p13.2	17.1a		ZFP3	zinc finger protein 3 homolog (mouse)	-	13	+	502	4922478	4940393
17	17p13-p12	17.1b		ZNF232	zinc finger protein 232	SCAN	5	-	444	4949755	4967121
17	17p13	17.1c		ZNF594	zinc finger protein 594	-	22	-	1120	5023554	5028416
17	17p13.1	-		ZBTB4	zinc finger and BTB domain containing 4	BTB	6	-	1013	7303421	7328241
17	17p11.2	-		ZNF18	zinc finger protein 18 (KOX 11)	SCAN-KRAB	5	-	549	11821487	11841414
17	17p11.2	-		ZNF286	zinc finger protein 286	KRAB	10	+	521	15544054	15561963
17	17p11.2	17.2a		ZNF287	zinc finger protein 287	SCAN-KRAB	14	-	754	16395426	16413189
17	17p11.2	17.2b		ZNF624	Zinc finger protein 624	KRAB	21	-	865	16464776	16497883
17	17q11.2	-		ZNF207	zinc finger protein 207	-	2	+	478	27414039	27721583
17	17q12	-		ZNF403	zinc finger protein 403	-	-	+	697	31974917	32020391
17	17q21	-		ZNFN1A3	zinc finger protein, subfamily 1A, 3	-	1	-	509	35174724	35273967
17	17q21.32	-		ZNF652	Zinc finger protein 652	-	9	-	606	44727485	447948834
17	17q22	-		ZNF161	zinc finger protein 161	-	5	-	521	53403909	53420614
18	18pter-p11.2	-		ZFP161	zinc finger protein 161 homolog (mouse)	BTB	5	-	449	5279379	5283313
18	18p11.21	-		ZNF519	zinc finger protein 519	KRAB	10	-	540	14094724	14122429
18	18q11.2	-		LOC441816	similar to zinc finger protein 586	-	-	-	122	20341044	20341412
18	18q11.2	-		ZNF521	zinc finger protein 521	-	24	-	1311	20895889	21186114
18	18q12.2	18.1a		ZNF397	zinc finger protein 397	SCAN	-	+	275	31075017	31092357
18	18q12	18.1b		ZNF271	zinc finger protein 271	-	5	+	423	31124298	31142072
18	18q12	18.1c		ZNF24	zinc finger protein 24 (KOX 17)	SCAN	4	-	368	31169957	31178405
18	18q12	18.1d		ZNF396	zinc finger protein 396	SCAN	2	-	333	31200659	31211299
18	18q21.1	-		APM-1	BTB/POZ-zinc finger protein-like	BTB	4	-	766	43807731	43821492
18	18q21.32	-		ZNF532	zinc finger protein 532	-	8	+	1301	54681041	54804689
18	18q23	-		ZNF407	Zinc finger protein 407	-	7	+	1001	70474282	70762386
18	18q23	18.2a		ZNF516	zinc finger protein 516	-	7	-	2852	72198625	72296128
18	18q22-q23	18.2b		ZNF236	zinc finger protein 236	-	25	+	1558	72665104	72811671
18	18q23	-		SALL3	Sal-like 3	-	8	+	1300	74841263	74859182
19	19p13.3	19.1aa		KLF16	Kruppel-like factor 16	-	3	-	252	1803399	1814496
19	19p13.3	19.1ab		BTBD2	BTB domain containing 2	BTB	-	-	525	1936447	1966702
19	19p13.3	19.2aa		ZNF554	Zinc finger protein 554	KRAB	7	+	487	2770917	2786469
19	19p13.3	19.2ab		ZNF555	Zinc finger protein 555	KRAB	15	+	628	2792482	2805036
19	19p13.3	19.2ac		ZNF556	Zinc finger protein 556	KRAB	9	+	456	2818333	2829501
19	19p13.3	19.2ad		ZNF57	Zinc finger protein 57	KRAB	13	+	555	2851964	2869474
19	19p13.3	19.2ae		ZNF77	Zinc finger protein 77 (pT1)	KRAB	12	-	545	2884217	2895930
19	19p13.3	19.3aa		KIAA1086	Similar to zinc finger protein	-	3	-	939	3755010	3820026
19	19p13.3	19.3ab		ZBTB7A	Zinc finger and BTB domain containing 7	BTB	4	-	584	3996217	4017816
19	19p13.2	19.4aa		ZNF557	Zinc finger protein 557	KRAB	10	+	430	7020721	7034589
19	19p13.3-p13.2	19.4ab		ZNF358	Zinc finger protein 358	-	9	+	481	7487075	7491911
19	19p13.2	19.5aa		ZNF414	Zinc finger protein 414	-	1	-	312	8485032	8482224
19	19p13.2	19.5ab		ZNF558	Zinc finger protein 558	KRAB	9	-	402	8781382	8794565
19	19p13	19.5ac		ZNF317	Zinc finger protein 317	KRAB	13	+	595	9112073	9135084
19	19p13.2	19.5ad		ZNF699	Zinc finger protein 699	KRAB	16	-	642	9265957	9281384
19	19p13.2	19.5ae		ZNF559	Zinc finger protein 559	KRAB	11	+	538	9295928	9315521
19	19p13.2	19.5af		ZNF177	Zinc finger protein 177	KRAB	7	+	321	9334696	9353866
19	19p13.2	19.5ag		ZNF266	Zinc finger protein 266	KRAB	14	-	549	9384272	9407234
19	19p13.2	19.5ah		ZNF560	Zinc finger protein 560	KRAB-KRAB	14	-	790	9438003	9470279
19	19p13.2	19.5ai		ZNF426	Zinc finger protein 426	KRAB	12	-	554	9499683	9510303
19	19p13.2	19.5aj		ZNF121	Zinc finger protein 121	-	10	-	390	9537292	9556209
19	19p13.2	19.5ak		ZNF561	Zinc finger protein 561	-	10	-	417	9580131	9592899
19	19p13.2	19.5al		ZNF562	Zinc finger protein 562	-	9	-	354	9620341	9632550
19	19p13.2	19.5am	Ψ	LOC729648	Similar to zinc finger protein 561	-	-	-	-	9661814	9667794
19	19p13.2	19.5an		LOC162993	Hypothetical protein LOC162993	KRAB	12	-	533	9729151	9740410
19	19p13.2	19.6aa		ZNF653	Zinc finger protein 653	-	4	-	615	11455246	11477654
19	19p13.2	19.6ab		ZNF627	Zinc finger protein 627	KRAB	11	+	461	11569327	11590974
19	19p13.2	19.6ac		LOC401898	Similar to hypothetical protein FLJ38281	-	6	+	187	11611591	11624258
19	19p13.2	19.6ad		HSZFP36	Zinc finger protein ZFP-36	KRAB	16	-	610	11693080	11710731
19	19p13.2	19.6ae		ZNF441	Zinc finger protein 441	-	19	+	626	11738907	11754301
19	19p13.2	19.6af		ZNF491	Zinc finger protein 491	-	13	+	437	11770400	11780306
19	19p13.2	19.6ag		ZNF440	Zinc finger protein 440	KRAB	12	+	595	11801554	11806031
19	19p13.2	19.6ah		ZNF439	Zinc finger protein 439	KRAB	11	+	499	11837844	11841306
19	19p13.2	19.6ai		ZNF69	Zinc finger protein 69	KRAB	-	+	149	11859670	11886144
19	19p13.2	19.6aj		ZNF700	Zinc finger protein 700	KRAB	21	+	742	11896900	11922578
19	19p13.2	19.6ak		ZNF440L	Zinc finger protein 440 like	KRAB	8	+	397	11936869	11952214
19	19p13.2	19.6al		ZNF433	Zinc finger protein 433	KRAB	19	-	673	11986573	11990116
19	19p13.2	19.6am		LOC729747	Similar to zinc finger protein 709	KRAB	15	-	578	12015620	12028127
19	19p13.2	19.6an		FLJ14959	Hypothetical protein FLJ14959	KRAB	8	+	666	12036528	12049631
19	19q13.43	19.6ao		ZNF788	Hypothetical protein LOC388507	-	16	+	615	12064078	12086499
19	19p13.3-p13.2	19.6ap		ZNF20	Zinc finger protein 20 (KOX 13)	KRAB	13	-	536	12103803	12112116
19	19p13.2	19.6aq		ZNF625	Zinc finger protein 625	-	8	-	306	12116705	12128529
19	19p13.2-p13.12	19.6ar		ZNF136	Zinc finger protein 136	KRAB	14	+	540	12134919	12161064
19	19p13.2	19.6as		ZNF44	Zinc finger protein 44 (KOX 7)	KRAB	16	-	637	12219007	12266637
19	19p13.2	19.6at		ZNF563	Zinc finger protein 563	KRAB	8	-	476	12289291	12305502
19	19p13.2	19.6au		ZNF442	Zinc finger protein 442	KRAB	14	-	627	12321185	12337447
19	19p13.2	19.6av		ZNF799	Zinc finger protein 799	KRAB-KRAB	26	-	1130	12351256	12373052
19	19p13.2	19.6aw		ZNF443	Zinc finger protein 443	KRAB	19	-	671	12401520	12412824
19	19p13.2	19.6ax		ZNF709	Zinc finger protein 709	KRAB	19	-	641	12435743	12456632
19	19p13.2	19.6ay		ZNF564	Zinc finger protein 564	KRAB	16	-	553	12497540	12523317
19	19p13.2	19.6az		ZNF490	Zinc finger protein 490	KRAB	13	-	529	12547645	12582595
19	19p13.2-p13.13	19.6ba		ZNF791	Zinc finger protein 791	KRAB	17	+	576	12582753	12601676
19	19p13.13-p13.12	19.6bb		KLF1	Kruppel-like factor 1	-	3	-	362	12859017	12856239
19	19p13	-		ZNF333	Zinc finger protein 333	KRAB-KRAB	10	+	665	14661870	14692772
19	19p13.1	-		WIZ	Widely-inter spaced zinc finger motifs	-	7	-	1752	15392824	15421762
19	19p13.13-p13.11	-		KLF2	Kruppel-like factor 2	-	3	+	355	16296651	16299337
19	19p13.11	19.7aa		ZNF101	Zinc finger protein 101	KRAB	10	+	436	19640663	19652138
19	19p13.3-p13.2	19.7ab		ZNF140	Zinc finger protein 14 (KOX 6)	KRAB	19	-	642	19682282	19704921
19	19p13.11	19.7ac		ZNF506	Zinc finger protein 506	KRAB	8	-	444	19757648	19793560
19	19p12	19.7ad		LOC730008	Similar to zinc finger protein 506	-	9	+	281	19805375	19807882
19	19p12	19.7ae		ZNF253	Zinc finger protein 253	KRAB	3	+	275	19837714	19865293
19	19p12	19.7af		ZNF505	Zinc finger protein 505	KRAB	17	+	620	19872787	19906766
19	19p12	19.7ag		ZNF682	Zinc finger protein 682	KRAB	11	-	498	19996186	19977814
19	19p12	19.7ah		ZNF90	Zinc finger protein 90	KRAB	15	+	657	20049817	20091937
19	19p12	19.7ai		ZNF486	Zinc finger protein 486	KRAB	10	+	463	20139023	20172670
19	19p12	19.7aj		FLJ44894	Similar to zinc finger protein 91	-	3	-	177	20367763	20399602
19	19p12	19.7ak		LOC163233	Similar to zinc finger protein 93	KRAB	14	-	693	20518768	20540439
19	19p12	19.7al		ZNF626	Zinc finger protein 626	KRAB	-	-	92	20619349	20636246
19	19p12	19.7am		ZNF66	Zinc finger protein 66	-	8	+	335	20765278	20782245
19	19p13.1-p12	19.7an		ZNF85	Zinc finger protein 85	KRAB	15	+	595	20897934	20925343
19	19p12	19.7ao		ZNF430	Zinc finger protein 430	KRAB	12	+	570	20995337	21033493
19	19p12	19.7ap		ZNF714	Hypothetical protein LOC148206	-	12	+	400	21056849	21099736
19	19p12	19.7aq		ZNF431	Zinc finger protein 431	KRAB	12	+	576	21116728	21160645
19	19p12	19.7ar		ZNF708	Zinc finger protein 708	KRAB	15	-	563	21265803	21304052
19	19p12	19.7as		ZNF493	Zinc finger protein 493	KRAB	-	+	103	21371798	21383441
19	19p13.1	19.7at		ZNF429	Zinc finger protein 429	KRAB	17	+	674	21480303	21512565
19	19p12	19.7au		ZNF100	Zinc finger protein 100	KRAB	12	-	542	21697408	21742163
19	19p13.1-p12	19.7av		ZNF43	Zinc finger protein 43 (HTF6)	KRAB	22	-	809	21779592	21810810
19	19p12	19.7aw		ZNF208	Zinc finger protein 208	KRAB	34	-	1167	21945325	21963552
19	19q13	19.7ax		ZNF257	Zinc finger protein 257	KRAB	12	+	535	22027189	22064570
19	19p12	19.7ay		ZNF676	Zinc finger protein 676	KRAB	15	-	588	22153733	22155823
19	19p12	19.7az		LOC148198	Similar to zinc finger protein 492	KRAB	13	-	572	22363750	22396874
19	19p12	19.7az	Ψ	LOC441843	Similar to zinc finger protein 429	-	-	+	-	22401608	22447337
19	19p12	19.7az		ZNF492	Zinc finger protein 492	KRAB	28	+	1132	22608966	22642312
19	19p12	19.7az		ZNF99	Zinc finger protein 99	KRAB	30	-	1036	22730847	22744624
19	19p12	19.7az		LOC646864	Similar to zinc finger protein 430	KRAB	7	+	651	22781774	22833075
19	19p12	19.7az	Ψ	LOC388523	Similar to Zinc finger protein 208	-	-	-	-	22949451	22977818
19	19p12	19.7az	Ψ	ZNF724P	Similar to zinc finger protein 43	-	-	-	-	23196873	23258859
19	19p13.1-p12	19.7az		ZNF91	Zinc finger protein 91 (HPF7, HTF10)	KRAB	35	-	1191	23333876	23370089
19	19p12	19.7az	Ψ	ZNF725	Zinc finger protein 725	-	-	-	-	23466157	23490947
19	19p12	19.7az		ZNF675	Zinc finger protein 675 (TIZ)	KRAB	14	-	568	23627812	23661782
19	19p12	19.7az		ZNF681	Zinc finger protein 681	-	16	-	576	23718000	23733479
19	19p12	19.7az		LOC646895	Similar to zinc finger protein 539	-	6	+	193	23806558	23807139
19	19p12	19.7az		LOC730084	Similar to zinc finger protein 539	-	6	+	171	23807338	23807853
19	19p12	19.7az	Ψ	LOC730087	Similar to zinc finger protein 91	-	-	+	-	23889628	23910116
19	19p12	19.7az		ZNF254	Zinc finger protein 254	KRAB	4	+	353	24061816	24103022
19	19q12	-		ZNF536	Zinc finger protein 536	-	8	+	1300	35555168	35740805
19	19q12	-		ZNF537	Zinc finger protein 537	HOMEO	2	-	1081	36457693	36462015
19	19q13.11	-		ZNF507	Zinc finger protein 507	-	5	+	953	37528393	37570413
19	19q13.11	19.8aa		LOC441847	Similar to zinc finger protein 239	-	9	-	345	39817307	39818566
19	19q13.11	19.8ab		ZNF302	Zinc finger protein 302	KRAB	7	+	478	39860439	39869137
19	19q13.11	19.8ac		ZNF181	Zinc finger protein 181 (HHZ181)	KRAB	11	+	507	39916933	39925613
19	19q13.11	19.8ad		ZNF599	Zinc finger protein 599	KRAB	14	-	588	39940819	39955960
19	19q13.11	19.8ae		LOC643825	Similar to zinc finger protein 396	SCAN	-	+	417	39985078	40008745
19	19q13.11	19.8af		LOC441848	Similar to zinc finger protein 113	-	1	-	587	40049101	40049676
19	19q13.11	19.8ag		ZNF30	Zinc finger protein 30 (KOX 28)	-	18	+	542	40109724	40127912
19	19q13.11	19.8ah		ZNF92	Zinc finger protein 92	-	13	-	553	40139098	40143044
19	19q13.1	19.9aa		TZFP	Testis zinc finger protein	BTB	2	+	487	40895670	40899780
19	19q13.12	19.9ab		ZNF565	Zinc finger protein 565	KRAB	12	-	499	41364889	41384792
19	19q13.1	19.9ac		ZNF146	Zinc finger protein 146	-	10	+	292	41411488	41421506
19	19q13.12	19.9ad		ZFP14	Zinc finger protein 14-like	KRAB	13	-	533	41550715	41519002
19	19q13.12	19.9ae		ZNF545	Zinc finger protein 545	KRAB	13	-	532	41574701	41601390
19	19q13.12	19.9af		ZNF566	Zinc finger protein 566	KRAB	7	-	418	41630415	41659358
19	19q13.12	19.9ag		ZFP260	Zinc finger protein 260	-	13	-	412	41693770	41711012
19	19q13.13	19.9ah		ZNF529	Zinc finger protein 529	-	11	-	458	41727130	41756030
19	19q13.12	19.9ai		ZNF382	Zinc finger protein 382	KRAB	10	+	550	41788061	41811339
19	19q13.12	19.9aj		GIOT-1	Gonadotropin inducible TRF	KRAB	12	-	563	41820123	41849579
19	19q13.12	19.9ak		ZNF567	Zinc finger protein 567	KRAB	15	+	616	41872142	41904066
19	19q13.12	19.9al		LOC342892	Hypothetical protein LOC342892	KRAB	32	-	1090	41930509	41955571
19	19q13.12	19.9a m		MGC62100	Hypothetical protein LOC388536	KRAB	13	-	636	41996710	42021121
19	19q13.12	19.9an		ZNF345	Zinc finger protein 345	-	15	+	488	42033103	42062311
19	19q13.12	19.9ao		ZNF568	Zinc finger protein 568	KRAB	12	+	417	42173736	42180341
19	19q13.12	19.9ap		LOC653284	Zinc finger protein LOC653284	-	12	+	439	42156286	42181436
19	19q13.12	19.9aq		ZNF420	Zinc finger protein 420	KRAB	19	+	688	42261222	42312502
19	19q13.12	19.9ar		ZNF585A	Zinc finger protein 585A	KRAB	23	-	714	42332844	42355455
19	19q13.12	19.9as		ZNF585B	Zinc finger protein 585B	KRAB	23	-	769	42367562	42393293
19	19q13.12	19.9at		ZNF383	Zinc finger protein 383	KRAB	11	+	475	42409206	42426414
19	19q13.12	19.9au		HKR1	GLI-kruppel family member HKR1	KRAB	13	+	659	42517420	42547197
19	19q13.1	19.9av		ZNF527	Zinc finger protein 527	KRAB	12	+	609	42553899	42575806
19	19q13.12	19.9aw		ZNF569	Zinc finger protein 569	KRAB	18	-	686	42593902	42650179
19	19q13.12	19.9ax		ZNF570	Zinc finger protein 570	KRAB	11	+	536	42651822	42668082
19	19q13.12	19.9ay		LOC390927	Similar to zinc finger protein 569	KRAB	5	+	374	42689538	42720601
19	19q13.12	19.9az		ZNF540	Zinc finger protein 540	KRAB	17	+	660	42734148	42796836
19	19q13.12	19.9ba		ZNF571	Zinc finger protein 571	KRAB	17	-	609	42746995	42777513
19	19q13.13	19.9bb		ZFP30	Similar to Hypothetical zinc finger protein	KRAB	13	-	519	42815229	42838153
19	19q13.12	19.9bc		FJL37549	Hypothetical protein FLJ37549	-	3	-	327	42850491	42874992
19	19q13.1	19.9bd		ZNF607	Zinc finger protein 607	KRAB	20	-	696	42879116	42902531
19	19q13.12	19.9be		ZNF573	Zinc finger protein 573	-	19	-	607	42921028	42956231
19	19q13.12-q13.13	19.9bf		LOC401915	Similar to hypothetical protein FLJ32191	-	8	+	721	42974701	43002122
19	19q13.2	19.10aa		ZNF546	Zinc finger protein 546	KRAB	22	+	836	45194869	45215355
19	19q13.2	19.10ab		ZNF780B	Hypothetical protein LOC163131	KRAB	23	-	833	45232104	45248079
19	19q13.2	19.10ac		LOC284323	Hypothetical protein LOC284323	KRAB	17	-	607	45272263	45280891
19	19q13.2	19.11aa		ZNF574	Zinc finger protein 574	-	19	+	896	47266358	47277544
19	19q13.2	19.11ab		ZNF526	Zinc finger protein 526	-	11	+	670	47416332	47424193
19	19q13.31	19.11ac		ZNF575	Zinc finger protein 575	-	6	+	245	48729166	48732130
19	19q13.31	19.11ad		ZNF576	Zinc finger protein 576	-	3	+	170	48792384	48795996
19	19q13.31	19.11ae		ZNF283	Zinc finger protein 283	KRAB	15	+	852	49016379	49044884
19	19q13.31	19.11af		ZNF404	Zinc finger protein 404	KRAB	15	-	552	49068497	49079956
19	19q13.2	19.11ag		ZNF45	Zinc finger protein 45	KRAB	18	-	682	49108621	49121397
19	19q13.2	19.11ah		ZNF221	Zinc finger protein 221	KRAB	15	+	617	49147237	49163701
19	19q13.2-q13.32	19.11ai		ZNF155	Zinc finger protein 155	KRAB	12	+	538	49180195	49194317
19	19q13.31	19.11aj		ZNF230	Zinc finger protein 230	KRAB	10	+	474	49198949	49209912
19	19q13.2	19.11ak		ZNF222	Zinc finger protein 222	KRAB	10	+	451	49221356	49229100
19	19q13.2	19.11al		ZNF223	Zinc finger protein 223	KRAB	10	+	482	49248004	49263982
19	19q13.31	19.11a m		ZNF284	Zinc finger protein 284	KRAB	14	+	370	49268137	49283463
19	19q13.2	19.11an		ZNF224	Zinc finger protein 224	KRAB	18	+	707	49290337	49304317
19	19q13.2	19.11ao		ZNF225	Zinc finger protein 225	KRAB	18	+	706	49309381	49328824
19	19q13.31	19.11ap		ZNF234	Zinc finger protein 234	KRAB	19	+	700	49337618	49354127
19	19q13.2	19.11aq		ZNF226	Zinc finger protein 226	KRAB	19	+	803	49361089	49373678
19	19q13.32	19.11ar		ZNF227	Zinc finger protein 227	KRAB	19	+	799	49408531	49433260
19	19q13.31	19.11as		ZNF233	Zinc finger protein 233	KRAB	8	+	670	49455916	49471308
19	19q13.2	19.11at		ZNF235	Zinc finger protein 235	KRAB	16	-	738	49482440	49501010
19	19q13.2	19.11au		ZNF228	Zinc finger protein 228	KRAB	17	-	907	49522546	49552666
19	19q13.32	19.11av		ZNF285	Zinc finger protein 285	KRAB	11	-	590	49581648	49597605
19	19q13.31	19.11aw	Ψ	LOC147711	Similar to zinc finger protein 285	-	-	+	-	49654547	49669406
19	19q13.2	19.11ax		ZNF180	Zinc finger protein 180 (HHZ168)	KRAB	12	-	692	49671701	49696395
19	19q13.2	-		ZNF342	Zinc finger protein 342	-	6	-	475	50266599	50271528
19	19q13.32	-		ZNF541	Zinc finger protein 541	-	2	-	792	52715759	52739966
19	19q13.32	-		ZNF114	Zinc finger protein 114	KRAB	4	+	417	53466466	53482675
19	19q13.33	-		ZNF473	Zinc finger protein 473	KRAB	20	+	871	55221024	55243845
19	19q13.4	19.12aa		ZNF175	Zinc finger protein 175	KRAB	15	+	711	56766343	56784803
19	19q13.41	19.12ab		ZNF577	Zinc finger protein 577	KRAB	8	-	478	57066365	57083009
19	19q13.41	19.12ac		ZNF649	Zinc finger protein 649	KRAB	10	-	505	57100059	57084301
19	19q13.41	19.12ad	Ψ	LOC441861	Similar to zinc finger protein 84	-	-	-	-	57109726	57112852
19	19q13.41	19.12ae		ZNF613	Zinc finger protein 613	KRAB	12	+	581	57122500	57140817
19	19q13.41	19.12af		ZNF350	Zinc finger protein 350	KRAB	8	-	532	57159406	57181880
19	19q13.41	19.12ag		ZNF615	Zinc finger protein 615	KRAB	19	-	731	57186400	57203270
19	19q13.41	19.12ah		ZNF614	Zinc finger protein 614	KRAB	11	-	585	57208391	57223429
19	19q13.41	19.12ai		ZNF432	Zinc finger protein 432	KRAB	17	-	652	57228490	57243885
19	19q13.41	19.12aj		LOC284371	Hypothetical protein LOC284371	-	-	-	924	57259531	57290830
19	19q13.41	19.12ak		ZNF616	Zinc finger protein 616	KRAB	21	-	781	57308967	57335003
19	19q13.41	19.12al		FLJ16287	Similar to zinc finger protein 616	KRAB	25	-	936	57349937	57366556
19	19q13.41	19.12a m		ZNF766	Zinc finger protein 766	KRAB	10	+	468	57464636	57487788
19	19q13.41	19.12an		ZNF480	Zinc finger protein 480	KRAB	12	+	516	57492263	57520987
19	19q13.41	19.12ao		ZNF610	Zinc finger protein 610	KRAB	9	+	462	57540494	57561923
19	19q13	19.12ap		ZNF528	Zinc finger protein 528	KRAB	15	+	628	57592933	57613469
19	19q13.41	19.12aq		ZNF534	Zinc finger protein 534	KRAB	17	+	674	57624252	57634511
19	19q13.41	19.12ar		ZNF578	Zinc finger protein 578	-	12	+	365	57706025	57708794
19	19q13.41	19.12as		ZNF808	Similar to zinc finger protein 600	-	2	+	903	57738331	57750693
19	19q13.41	19.12at		ZNF701	Zinc finger protein 701	KRAB	9	+	465	57765340	57779861
19	19q13.4	19.12au		ZNF137	Zinc finger protein 137	-	5	+	207	57791719	57795214
19	19q13.3	19.12av		ZNF83	Zinc finger protein 83 (HPF1)	-	15	-	516	57807443	57833450
19	19q13.41	19.12aw		LOC729840	Similar to zinc finger protein 160	KRAB	14	-	626	57847611	57885574
19	19q13.41	19.12ax		ZNF611	Zinc finger protein 611	KRAB	17	-	705	57899284	57924947
19	19q13.41	19.12ay		ZNF600	Zinc finger protein 600	-	20	-	722	57959279	57981828
19	19q	19.12az		ZNF28	Zinc finger protein 28 (KOX 24)	-	18	-	665	57992474	57994974
19	19q13.4	19.12ba		ZNF468	Zinc finger protein 468	KRAB	11	-	469	58033684	58052682
19	19q13.41	19.12bb		ZNF320	Zinc finger protein like	KRAB	12	-	509	58075392	58076918
19	19q13.41	19.12bc		LOC388559	Similar to zinc finger protein 600	-	18	-	682	58101230	58112874
19	19q13.41	19.12bd		ZNF816	Zinc finger protein 816	KRAB	15	-	651	58144446	58157926
19	19q13.41	19.12be		ZNF702	Zinc finger protein 702	-	4		129	58163317	58188596
19	19q13.41	19.12bf		ZNF160	Zinc finger protein 160	KRAB	20	-	818	58260992	58298488
19	19q13.42	19.12bg		ZNF415	Zinc finger protein 415	KRAB	11	-	555	58302945	58327957
19	19q13.42	19.12bh		ZNF347	Zinc finger protein 347	KRAB	20	-	839	58334460	58348858
19	19q13.42	19.12bi		ZNF665	Zinc finger protein 665	KRAB	18	-	678	58388415	58357489
19	19q13.42	19.12bj		ZNF818	Zinc finger protein 818	-	2	+	136	58408040	58411160
19	19q13.42	19.12bk		ZNF677	Zinc finger protein 677	KRAB	10	-	584	58449923	58430450
19	19q13.42	19.12bl		LOC91664	Hypothetical protein LOC91664	-	27	+	920	58507227	58549611
19	19q13.42	19.12bm		ZNF525	Zinc finger protein 525	KRAB	24	+	425	58574446	58579145
19	19q13.41	19.12bn		ZNF765	Zinc finger protein 765	KRAB	11	+	523	58590209	58607074
19	19q13.42	19.12bo		ZNF761	Zinc finger protein 761	-	19	+	692	58644962	58653326
19	19q13.42	19.12bp		ZNF813	Zinc finger protein 813	KRAB	14	+	408	58662809	58689358
19	19q13.3-q13.4	19.12bq		ZNF331	Zinc finger protein 331	KRAB	12	+	463	58716183	58773147
19	19q13.42	19.13aa		ZNF628	Zinc finger protein 628	-	17	+	1048	60679511	60687662
19	19q13.42	19.13ab		KLP1	K562 leucine zipper like protein	-	-	+	206	60688406	60690747
19	19q13.42	19.13ac		ZNF579	Zinc finger protein 579	-	8	-	562	60780711	60783999
19	19q13.42	19.13ad		FIZ1	FLT3-interacting zinc finger 1	-	11	-	496	60794558	60802705
19	19q13.42	19.13ae		ZNF524	Zinc finger protein 524	-	4	+	264	60803542	60806316
19	19q13.42	19.13af		ZNF784	Zinc finger protein 784	-	5	-	323	60823919	60827753
19	19q13.42	19.13ag		ZNF580	Zinc finger protein 580	-	3	+	172	60844204	60846648
19	19q13.42	19.13ah		ZNF581	Zinc finger protein 581	-	4	+	197	60846798	60848801
19	19q13.42	19.13ai		ZNF787	Zinc finger protein 787	-	7	-	382	61290544	61324461
19	19q13.43	19.13aj		ZNF444	zinc finger protein 444	SCAN	4	+	327	61344368	61364074
19	19q13.43	19.13ak		LOC342933	Similar to zinc finger protein 495	SCAN	5	-	447	61392870	61396157
19	19q13.43	19.13al		LOC649137	Similar to zinc finger protein and SCAN 5	SCAN	5	+	358	61409239	61412381
19	19q13.43	19.13a m		ZSCAN5	Zinc finger SCAN domain 5	SCAN	5	-	496	61424491	61431471
19	19q13.43	19.13an		LOC646698	Similar to zinc finger and SCAN 5	SCAN	3	+	324	61447224	61450678
19	19q13.43	19.13ao		ZNF542	zinc finger protein 542	-	8	+	241	61571320	61582709
19	19q13.43	19.13ap		ZNF582	zinc finger protein 582	KRAB	10	-	517	61586460	61596701
19	19q13.43	19.13aq		ZNF583	zinc finger protein 583	KRAB	12	+	569	61607530	61628212
19	19q13.43	19.13ar		ZNF667	Zinc finger protein 667	KRAB	15	-	610	61643012	61680555
19	19q13.43	19.13as		ZNF471	zinc finger protein 471	KRAB	15	+	626	61711024	61732082
19	19q13.43	19.13at		ZFP28	Zinc finger protein 28 mouse homolog	KRAB-KRAB	15	+	868	61742129	61759982
19	19q13.43	19.13au		ZNF470	Zinc finger protein 470	KRAB	17	+	717	61768362	61781931
19	19q13.4	19.13av		ZNF71	zinc finger protein 71 (Cos26)	-	13	+	489	61798504	61827362
19	19q13.43	19.13aw		BC37295_3	Hypothetical protein BC37295_3	-	14	-	559	61866765	61876058
19	19q13.4	19.13ax		ZIM2	Zinc finger, imprinted 2	KRAB	5	-	527	61977742	62043887
19	19q13.4	19.13ay		PEG3	Paternally expressed 3	SCAN	12	-	1588	62015615	62043876
19	19q13.4	19.13az		ZIM3	Zinc finger, imprinted 3	KRAB	11	-	472	62337276	62348382
19	19q13.4	19.13ba		ZNF264	zinc finger protein 264	KRAB	13	+	627	62394681	62422351
19	19q13.43	19.13bb		ZNF805	Zinc finger protein 805	KRAB	11	+	377	62456615	62465479
19	19q13.4	19.13bc		ZNF272	Zinc finger protein 272	KRAB	11	+	562	62483745	62496618
19	19q13.43	19.13bd		ZNF543	Zinc finger protein 543	KRAB	13	+	600	62523689	62533956
19	19q13.4	19.13be		ZNF304	Zinc finger protein 304	KRAB	15	+	659	62554487	62563078
19	19q13.43	19.13bf		ZNF574	Zinc finger protein 547	KRAB	9	+	402	62566691	62582739
19	19q13.43	19.13bg		ZNF548	Zinc finger protein 548	KRAB	11	+	533	62593030	62604598
19	19q13.4	19.13bh		ZNF175	Zinc finger protein 17 (KOX 10)	KRAB	17	+	662	62614359	62624983
19	19q13.4	19.13bi		ZNF749	Zinc finger protein 749	-	17	+	691	62646590	62648665
19	19q13.43	19.13bj		ZNF772	Zinc finger protein 772	KRAB	10	-	489	62672766	62680750
19	19q13.43	19.13bk		ZNF419	Zinc finger protein 419	KRAB	11	+	510	62690945	62697860
19	19q13.43	19.13bl		ZNF773	Zinc finger protein 773	KRAB	9	+	442	62703121	62711338
19	19q13.43	19.13bm		ZNF549	Zinc finger protein 549	KRAB	15	+	627	62730505	62743943
19	19q13.43	19.13bn		ZNF550	Zinc finger protein 550	KRAB	8	-	381	62759537	62750155
19	19q13.4	19.13bo		ZNF416	Zinc finger protein 416	KRAB	12	-	594	62782055	62774746
19	19q13.43	19.13bp		ZIK1	Zinc finger protein ZIK1	KRAB	9	+	487	62787440	62795570
19	19q13.43	19.13bq		ZNF530	Zinc finger protein 530	KRAB	13	+	599	62803065	62811444
19	19q13.4	19.13br		ZNF134	Zinc finger protein 134	-	10	+	427	62817440	62826536
19	19q13.4	19.13bs		ZNF211	Zinc finger protein 211	KRAB	12	+	564	62836396	62845948
19	19q13.43	19.13bt		ZSCAN4	Zinc finger and SCAN domain 4	SCAN	4	+	433	62872115	62882317
19	19q13.43	19.13bu		ZNF551	Zinc finger protein 551	KRAB	16	+	654	62885217	62892991
19	19q13.4	19.13bv		ZNF154	Zinc finger protein 154	KRAB	10	-	449	62904779	62912391
19	19q13.43	19.13bw		ZNF671	Zinc finger protein 671	KRAB	10	-	534	62922931	62930795
19	19q13.43	19.13bx		ZNF776	Zinc finger protein 776	-	10	+	476	62954023	62961337
19	19q13.43	19.13by		ZNF586	Zinc finger protein 586	KRAB	10	+	402	62972850	62983757
19	19q13.43	19.13bz		ZNF552	Zinc finger protein 552	KRAB	8	-	407	63010264	63018093
19	19q13.43	19.13ca		ZNF587	Zinc finger protein 587	KRAB	13	+	575	63053081	63071765
19	19q13.43	19.13cb	Ψ	ZNF814	Zinc finger protein 814	-	-	-	-	63075442	63092226
19	19q13.43	19.13cc		ZNF417	Zinc finger protein 417	KRAB	13	-	575	63110026	63119756
19	19q13.43	19.13cd		ZNF418	Zinc finger protein 418	KRAB	16	-	676	63125064	63138552
19	19q13.43	19.13ce		ZNF256	Zinc finger protein 256	KRAB	15	-	627	63144013	63150889
19	19q13.4	19.13cf		ZNF606	Zinc finger protein 606	KRAB	16	-	792	63180252	63206526
19	19q13.43	19.13cg		ZSCAN1	Zinc finger and SCAN domain containing 1	SCAN	3	+	408	63237246	63257811
19	19q13.4	19.13ch		ZNF135	Zinc finger protein 135	KRAB	16	+	658	63262424	63272588
19	19q13.43	191.13ci		ZNF447	Zinc finger protein 447	SCAN	2	-	510	63287018	63301389
19	19q13.43	19.13cj		ZNF329	Zinc finger protein 329	-	12	-	541	63329507	63353960
19	19qter	19.13ck		ZNF274	Zinc finger protein 274	KSK	5	+	653	63386208	63416739
19	19q13.43	19.13cl		ZNF544	Zinc finger protein 544	KRAB	13	+	715	63432646	63467285
19	19q13.43	19.13cm		ZNF8	Zinc finger protein 8	KRAB	7	+	575	63482130	63499066
19	19q13.43	19.13cn		HKR2	GLI-Kruppel family member HKR2	SCAN	8	+	491	63530197	63545510
19	19q13.43	19.13co		ZNF497	Zinc finger protein 497	-	14	-	498	63557537	63565932
19	19q13.43	19.13cp		LOC116412	Hypothetical protein BC012365	-	8	-	531	63570549	63584224
19	19q13.43	19.13cq		ZNF584	Zinc finger protein 584	KRAB	8	+	421	63611875	63621506
19	19q13.4	19.13cr		ZNF132	Zinc finger protein 132	KRAB	18	-	706	63635994	63643401
19	19q13.43	19.13cs		ZNF324B	Zinc finger protein 324B	KRAB	9	+	544	63654783	63661011
19	19q13.43	19.13ct		ZNF324	Zinc finger protein 324	KRAB	9	+	553	63670275	63676577
19	19q13.43	19.13cu		ZNF446	Zinc finger protein 446	SCAN	3	+	450	63679607	63684409
19	19q13.43	19.13cv		ZNF499	Zinc finger protein 499	BTB	4	-	511	63716709	63722733
19	19q13.2-q13.4	19.13cw		ZNF42	Zinc finger protein 42	SCAN	13	-	734	63765096	63776754
19	19q13.2	19.13cx		ZNF93	Zinc finger protein 93	KRAB	17
20	20p13	-		SCRT2	Sratch homolog 2, zinc finger protein	-	5	-	307	590240	604823
20	20p13	-		ZNF343	Zinc finger protein 343	KRAB	12	-	599	2410463	2437778
20	20pter-q11.23	20.1a		ZNF339	Zinc finger protein 339	-	4	-	275	17952796	17986521
20	20p11.23-p11.22	20.1b		ZNF133	Zinc finger protein 133	KRAB	15	+	653	18217157	18245640
20	20p12.3-p11.21	-		ZNF336	Zinc finger protein 336	BTB	10	+	711	23293021	23301683
20	20p11.21	-		ZNF337	Zinc finger protein 337	KRAB	20	-	751	25602851	25625469
20	20q11.21	-		PLAGL2	Zinc finger protein PLAGL2	-	6	-	496	30243968	30259192
20	20q11.22	-		ZNF341	Zinc finger protein 341	-	12	+	847	31783469	31843736
20	20q11.1-q11.23	-		SCAND1	SCAN domain containing protein 1	SCAN	-	-	179	34004960	34005842
20	20q11.21-q13.12	20.2a		ZNF335	Zinc finger protein 335	-	13	-	1342	44010699	44034240
20	20q13.12	20.2b		ZNF663	Zinc finger protein 663	-	1	-	106	44476274	44521322
20	20q13.12	20.2c		ZNF334	Zinc finger protein 334	KRAB	14	-	680	44563114	44575601
20	20q13.1-q13.2	-		SNAI1	Zinc finger protein snail homolog	-	4	+	264	48032934	48038830
20	20q13.13-q13.2	20.3a		SALL4	Sal-like 4	-	7	-	1053	49833988	49852421
20	20q13.2	20.3b		ZFP64	Zinc finger protein 64 homolog	-	13	-	645	50133957	50241931
20	20q13.2	-		ZNF217	Zinc finger protein 217	-	7	-	1048	51617017	51633043
20	20q13.31	-		CTCFL	Zinc finger protein CTCF-T	-	11	-	663	55505630	55533560
20	20q13.33	-		BTBD4	BTB (POZ) domain containing 4	BTB	2	-	589	61846322	61907300
21	21q21.1	-	Ψ	ZNF299P	zinc finger protein 299 pseudogene	-	-	-	-	23383998	23385465
21	21q22.3	21.1a		PRDM15	Zinc finger protein 298	SET	13	-	1507	42091454	42172660
21	21q22.3	21.1b		ZNF295	Zinc finger protein 295 (ZBTB21)	BTB	6	-	1066	42280009	42303519
22	22p	-		ZNF73	Zinc finger protein 73	-	8	+	326	450078	452598
22	22q11.1	-	Ψ	LOC343927	similar to zinc finger protein 91	-	-	+	-	15007571	15054750
22	22q11.1	-	Ψ	LOC391288	Similar to zinc finger protein 532	-	-	-	-	15713058	15761696
22	22q11.21	-		ZNF74	Zinc finger protein 74	KRAB	12	+	572	19078478	19091970
22	22q11.21	-		HIC2	ZBTB30	BTB	5	+	615	20101693	20135748
22	22q11.2	22.1a		SUHW2	Zinc finger protein 279	-	1	-	543	21168767	21193505
22	22q11.22	22.1b		SUHW1	Zinc finger protein 280	-	1	-	542	21198060	21204613
22	22q11.23	-		ZNF70	Zinc finger protein 70	-	11	-	446	22413772	22423279
22	22q12.2	-		ZNF278	Zinc finger protein 278	BTB	7	-	687	30051790	30072249
22	22q11.2	-		ZNF69	Zinc finger protein 69	KRAB	-	+	323	30751319	30765974
X	Xp21.3	-		ZFX	Zinc finger protein X-linked	-	13	+	805	24077824	24142549
X	Xp11.3	-		ZNF674	Zinc finger protein 673	KRAB	11	-	581	46243490	46289820
X	Xp11.2	X.1a		ZNF157	Zinc finger protein 157	KRAB	12	+	506	47114926	47158338
X	Xp11.23	X.1b		ZNF41	Zinc finger protein 41	KRAB	18	-	779	47191347	47227289
X	Xp11.23	X.1c		ZNF81	Zinc finger protein 81	KRAB	13	+	661	47581245	47666550
X	Xp22.11-p11.23	X.1d		ZNF21	Zinc finger protein 21	KRAB	15	-	639	47719194	47748321
X	Xp11.1-11.3	X.1e		ZNF630	Zinc finger protein 630	KRAB	13	-	657	47802547	47815739
X	Xp11.23	-	Ψ	LOC139163	Similar to Sal-like protein 1	-	-	-	-	49316398	49325222
X	Xp11.21	-		KLF8	Kruppel-like factor 8	-	3	+	359	56275632	56328255
X	Xp11.21	X.2a		ZXDB	Zinc finger, X-linked, duplicated B	-	9	+	803	57634994	57640635
X	Xp11.1	X.2b		ZXDA	Zinc finger, X-linked, duplicated A	-	9	-	799	57950922	57953792
X	Xq13.2	-	Ψ	LOC260337	Zinc finger protein Np97 pseudogene	-	-	+	-	73242135	73245219
X	Xq21.1-q21.2	-		ZNF6	Zinc finger protein 6	-	11	+	761	84385694	84415024
X	Xq23	-		ZBTB33	Zinc finger and BTB domain containing 33	BTB	3	+	672	119268635	119276279
X	Xq26.3	X.3a		ZNF75	Zinc finger protein 75	SCAN-KRAB	5	-	510	134247385	134305623
X	Xq26.3	X.3b		ZNF449	Zinc finger protein 449	SCAN	7	+	518	134306387	134325004
X	Xq26.2	-		ZIC3	Zinc finger protein of the cerebellum 3	-	4	+	467	136476012	136481925
X	Xq28	X.4a		ZNF275	Zinc finger protein 275	-	11	+	376	152262060	152270249
X	Xq28	X.4b		LOC139735	Similar to zinc finger protein 92	KRAB	8	+	495	152336765	152340280
Y	Yp11.3	-		ZFY	zinc finger protein, Y-linked	-	12	+	801	2863546	2909891
Y	Yq11.223	-	Ψ	ZNF381P	zinc finger protein 381, Y-linked pseudogene	-	-	+	-	23605570	23606703
Y	Yq11.223	Y.1a	Ψ	LOC392603	similar to Zinc finger protein 43 (Zinc protein HTF6)	-	-	+	-	25235272	25240390
Y	Yq11.23	Y.1b	Ψ	LOC442486	similar to zinc finger protein 91	-	-	-	-	25540738	25545902
For each C2H2-ZNF in the dataset
1 Chromosome number
2 Position on the chromosome
3 The cluster number to which the gene belongs '-' for a gene found as a singleton rather than a cluster.
If the gene belongs to a cluster, the cluster number is indicated : The first number indicates the chromosome
number, The second number indicates the number of the cluster on the chromosome.
For example, a cluster number 1.1 indicates Chromosome1.Cluster1
4 Genes reported to be pseudogenes in Genbank are identified by the greek letter ' Ψ' .
5 6 The name of the C2H2-ZNF gene and its description
7 The domain associated with the C2H2-ZNF genes: KRAB, SCAN, SCAN-KRAB, BTB, HOMEO, SET an without
an encoded conserved N-terminal domain (Φ)
8 The number of zinc finger motifs present
9 The orientation
10 The amino acid sequence length
11 12 The start and stop of translation
