# Supplementary material for: Evolution of C2H2-zinc finger genes and subfamilies in mammals: Species-specific duplication and loss of clusters, genes and effector domains
Source: BMC Evol Biol. 2008 Jun 18;8:176. doi: 10.1186/1471-2148-8-176 (PMC2443715; doi:10.1186/1471-2148-8-176)
Supplement: Additional File 2 — Supplementary Table 2. Distribution of the C2H2-ZNF genes on each human chromosome. The table lists a comprehensive summary of the distribution of all C2H2-ZNF genes found as singletons or in clusters on each human chromosome and classified with respect to the various C2H2-ZNF sub-families (1 page). [file 1471-2148-8-176-S2.xls]

## Sheet: Sheet1
Additional File 4: Supplementary Table 2
Distribution of the C2H2-ZNF genes on each human chromosome: The table lists a comprehensive summary of
all the C2H2-ZNF genes found as singletons or in clusters on each human chromosome and classified with respect to the
various C2H2-ZNF sub-families
				C2H2-ZNF sub-families
Chr	Total	No. Clusters	No. C2H2-ZNF in	KRAB		SCAN-KRAB		SCAN		BTB		SET		HOMEO		1 ø
	No. C2H2-ZNF		Clusters	1 S	1 C	S	C	S	C	S	C	S	C	S	C	S	C
1	36	6	17	1	9		1	1		7		1				9	7
2	17	3	7	1	2											9	5
3	30	6	20	2	5		3			2	1					6	11
4	10	1	4	1	2					1						4	2
5	15	1	6	1	5											8	1
6	28	3	16	1	2		2		7	3	2					8	3
7	47	7	41	1	27		2									5	12
8	30	4	16	3	6					1				1	2	10	8
9	23	4	10	5	3	1				3	2					4	5
10	22	3	13		8											9	5
11	15	2	4	3	1	1	1			3						4	2
12	15	1	7	2	6											6	1
13	5	2	4													1	4
14	10	2	4	1							2				1	5	1
15	12	3	8					1	2		1					3	5
16	33	6	27		10	1	2		3							5	12
17	13	2	5	1	1	1	1		1	1						5	2
18	14	2	6	1					3	2						5	3
19	289	13	279	3	185		1		13		4			1		6	76
20	18	3	7	2	2			1		2						6	5
21	3	1	2								1		1			1
22	10	1	2	2						2						4	2
X	19	4	11	1	6		1		1	1						6	3
Y	4	1	2													2	2
Total	718	81	518	32	280	4	14	3	30	28	13	1	1	2	3	130	177
1 No. of C2H2-ZNF genes without an encoded conserved N-terminal domain (ø), found as singletons (S)
or in C2H2-ZNF clusters ( C)
